# Supplementary material for: Symbiodiniaceae Community Structure and Thermal Tolerance in Soft Corals from Captive Aquarium Environments
Source: Integr Comp Biol. 2026 May 14;66:icag042. doi: 10.1093/icb/icag042 (PMC13196601; doi:10.1093/icb/icag042)
Supplement: icag042_Supplemental_Files [file icag042_supplemental_files.zip]

Archive with 4 entries (4 files):
- FINAL 0104 supplementary captions.docx
- icb-2026-0104-File001.jpg
- icb-2026-0104-File008.pdf
- icb-2026-0104-File009.xlsx
