# Supplementary material for: Symbiodiniaceae Community Structure and Thermal Tolerance in Soft Corals from Captive Aquarium Environments
Source: Integr Comp Biol. 2026 May 14;66:icag042. doi: 10.1093/icb/icag042 (PMC13196601; doi:10.1093/icb/icag042)
Supplement: icag042_Supplemental_Files [file icag042_supplemental_files.zip › icb-2026-0104-File009.xlsx]

## Sheet: Table S1 - aquarium store meas.
Store	Genus	Colony Name	Tank #	Temperature (Celsius)	Light Intensity (PAR)	Sampling Day
Tropical Reef Store	Sarcophyton (leather coral)	LC1	1	25.3,25.8,26	104,190,90,60	2025-06-02
Tropical Reef Store	Sarcophyton (leather coral)	LC2	1	25.3,25.8,26	104,190,90,60	2025-06-02
Tropical Reef Store	Sarcophyton (leather coral)	LC3	1	25.3,25.8,26	104,190,90,60	2025-06-02
Tropical Reef Store	Sarcophyton (leather coral)	LC4	1	25.3,25.8,26	104,190,90,60	2025-06-02
Tropical Reef Store	Briareum (green star polyp)	GSP1	1	25.3,25.8,26	104,190,90,60	2025-06-02
Tropical Reef Store	Briareum (green star polyp)	GSP2	1	25.3,25.8,26	104,190,90,60	2025-06-02
Tropical Reef Store	Briareum (green star polyp)	GSP3	1	25.3,25.8,26	57,136,60,150	2025-06-02
Tropical Reef Store	Xenia (pulse coral)	PC1	2	26.2-26.4	57,136,60,150	2025-06-02
Jan's	Xenia (pulse coral)	PC2	1	26	60,100,40,80	2025-06-04
Jan's	Xenia (pulse coral)	PC3	1	26	60,100,40,80	2025-06-04
CK Fish World	Briareum (green star polyp)	GSP4	1	26,25.8,25.7,25.7	25,70,120,55	2025-10-22
CK Fish World	Briareum (green star polyp)	GSP5	2	27,27,27.1,27.1	35,120,100,25	2025-10-22
CK Fish World	Briareum (green star polyp)	GSP6	2	27,27,27.1,27.1	35,120,100,25	2025-10-22
CK Fish World	Xenia (pulse coral)	PC4	1	26,25.8,25.7,25.7	25,70,120,55	2025-10-22
CK Fish World	Xenia (pulse coral)	PC5	3	25.7,25.7,25.8,25.8	40,60,30,100	2025-10-22
CK Fish World	Xenia (pulse coral)	PC6	3	25.7,25.7,25.8,25.8	40,60,30,100	2025-10-22
Bob's Tropical Reef	Briareum (green star polyp)	GSP7	2	25.3	120110130	2025-11-08
Bob's Tropical Reef	Sarcophyton (leather coral)	LC5	1	25.5,25.6	300,50,65	2025-11-08
Bob's Tropical Reef	Sarcophyton (leather coral)	LC6	1	25.5,25.6	300,50,65	2025-11-08
Bob's Tropical Reef	Xenia (pulse coral)	PC7	2	25.3	120110130	2025-11-08
Art's Underwater	Briareum (green star polyp)	GSP8	1	24.8 (store measurement)	could not measure (store policy)	2025-11-08
Art's Underwater	Sarcophyton (leather coral)	LC7	1	24.8 (store measurement)	could not measure (store policy)	2025-11-08
Art's Underwater	Xenia (pulse coral)	PC8	1	24.8 (store measurement)	could not measure (store policy)	2025-11-08
Pisces Coral	Briareum (green star polyp)	GSP9	1	26.2-26.3	140,169,50	2025-11-08
Pisces Coral	Briareum (green star polyp)	GSP10	1	26.2-26.3	140,169,50	2025-11-08
Pisces Coral	Sarcophyton (leather coral)	LC8	1	26.2-26.3	140,169,50	2025-11-08
Pisces Coral	Sarcophyton (leather coral)	LC9	1	26.2-26.3	140,169,50	2025-11-08
Pisces Coral	Sarcophyton (leather coral)	LC10	1	26.2-26.3	140,169,50	2025-11-08

## Sheet: Table S2 - thermal stress meas.
Control = Tank 1, Heated = Tanks 2&3
Date	Coral tank #	Morning Light Intensity (PAR)	Morning Salinity Before Adjustment to 35 ppt	Evening Light Intensity (PAR)	Evening Salinity Before Adjustment to 35 ppt
2025-06-11	1	92,97,134,115,142	35	1, 1, 2	35
2025-06-11	2	122102144135	35	4, 3, 3	35
2025-06-11	3	93,97,110,119	38	2, 2, 1	35
2025-06-12	1	104, 154, 94	40	2, 2, 1	36
2025-06-12	2	108, 152, 88	40	3, 3, 2	36
2025-06-12	3	107, 127, 80	38	1, 2, 1	36
2025-06-13	1	99139142	38	3,3,2	35
2025-06-13	2	166165130	38	4,5,2	35
2025-06-13	3	142135114	38	2,1,1	35
2025-06-14	1	114146115	38	0,1,1	31
2025-06-14	2	144165120	38	2,0,1	31
2025-06-14	3	135,133,95	38	1,1,1	31
2025-06-15	1	94138127	38	1,2,3	38
2025-06-15	2	130134133	35	4,3,3	38
2025-06-15	3	120,117,80	38	3,1,1	38
2025-06-16	1	100, 103, 109	36	2,1,0	38
2025-06-16	2	122, 138, 128	37	3,3,3	38
2025-06-16	3	115, 114, 106	36	2,3,1	38
2025-06-17	1	116146124	38	1,2,2	38
2025-06-17	2	142153127	38	3,3,3	38
2025-06-17	3	120,119,86	38	2,1,1	38
